# Supplementary material for: A novel protein encoded by circFNDC3B inhibits tumor progression and EMT through regulating Snail in colon cancer
Source: Mol Cancer. 2020 Apr 2;19:71. doi: 10.1186/s12943-020-01179-5 (PMC7114813; doi:10.1186/s12943-020-01179-5)
Supplement: Supplementary file 5 — Additional file 5. DEGs were screened. [file 12943_2020_1179_MOESM5_ESM.xlsx]

## Sheet: Sheet1
id	Symbol	PValue	log2FC	FDR
ENSG00000185745	IFIT1	0.00101087	8.74387	0.04656
ENSG00000165140	FBP1	0.00016362	8.34604	0.0436137
ENSG00000157601	MX1	0.00183011	8.26883	0.0524848
ENSG00000134321	RSAD2	0.00105005	8.24776	0.04656
ENSG00000130303	BST2	0.00223339	8.15777	0.056044
ENSG00000188293	IGFL1	0.000666704	8.15135	0.04656
ENSG00000198598	MMP17	0.00262225	8.14698	0.0619314
ENSG00000249773	RP11-15K19.2	4.16239e-05	8.14191	0.033424
ENSG00000185304	RGPD2	0.00152186	7.95031	0.0511243
ENSG00000213085	CFAP45	0.000380194	7.90586	0.0436137
ENSG00000064547	LPAR2	0.000904909	7.80263	0.04656
ENSG00000121897	LIAS	0.00101087	7.61596	0.04656
ENSG00000142619	PADI3	0.00192071	7.46451	0.0531837
ENSG00000145945	FAM50B	0.00399198	7.4336	0.0699005
ENSG00000169508	GPR183	0.000248435	7.40577	0.0436137
ENSG00000143768	LEFTY2	0.000842732	7.24064	0.04656
ENSG00000108924	HLF	0.00235346	7.22427	0.0572675
ENSG00000004846	ABCB5	0.0033051	7.19641	0.0680609
ENSG00000107518	ATRNL1	0.00456579	7.11748	0.0708865
ENSG00000127124	HIVEP3	0.00212172	6.97498	0.0549593
ENSG00000179869	ABCA13	0.0138672	6.95314	0.110251
ENSG00000189334	S100A14	0.000306738	6.82453	0.0436137
ENSG00000258529	RP11-108O10.8	0.0112804	6.82037	0.095349
ENSG00000089163	SIRT4	0.00159167	6.74073	0.0511243
ENSG00000198216	CACNA1E	0.00661795	6.69512	0.0827042
ENSG00000111341	MGP	0.00426541	6.67864	0.0699005
ENSG00000186352	ANKRD37	0.00144856	6.63504	0.0511243
ENSG00000165449	SLC16A9	0.00932199	6.60916	0.0892718
ENSG00000197444	OGDHL	0.00426541	6.56336	0.0699005
ENSG00000004776	HSPB6	0.00390345	6.51392	0.0699005
ENSG00000004799	PDK4	0.000347149	6.48377	0.0436137
ENSG00000110092	CCND1	0.00293607	6.48124	0.0654907
ENSG00000141068	KSR1	0.00335222	6.4795	0.0680609
ENSG00000173918	C1QTNF1	0.00110167	6.44107	0.04656
ENSG00000182185	RAD51B	0.000948778	6.41617	0.04656
ENSG00000171916	LGALS9C	0.0018062	6.32782	0.0524848
ENSG00000170298	LGALS9B	0.00499851	6.2799	0.0729783
ENSG00000102837	OLFM4	0.00932199	6.25874	0.0892718
ENSG00000115896	PLCL1	0.0102359	6.2098	0.0923532
ENSG00000268533	AC004076.7	0.000897211	6.19732	0.04656
ENSG00000115705	TPO	0.000557318	6.19162	0.04656
ENSG00000260643	RP11-303E16.8	0.0106071	6.12786	0.0925813
ENSG00000124813	RUNX2	0.00374249	6.07489	0.0699005
ENSG00000085644	ZNF213	0.00203259	6.04629	0.0544056
ENSG00000174460	ZCCHC12	0.0472323	5.96437	0.201315
ENSG00000102760	RGCC	0.0119577	5.91684	0.0984623
ENSG00000204866	IGFL2	0.00848048	5.84805	0.0892718
ENSG00000100211	CBY1	0.0112541	5.76417	0.095349
ENSG00000186862	PDZD7	0.00763674	5.73715	0.0851709
ENSG00000107611	CUBN	0.015484	5.73286	0.111032
ENSG00000128274	A4GALT	0.0102359	5.73009	0.0923532
ENSG00000100156	SLC16A8	0.0173674	5.66552	0.116753
ENSG00000129744	ART1	0.00717879	5.65356	0.0835445
ENSG00000165985	C1QL3	0.00499851	5.62765	0.0729783
ENSG00000171401	KRT13	0.0292706	5.60316	0.171564
ENSG00000147119	CHST7	0.0144784	5.57233	0.111032
ENSG00000153404	PLEKHG4B	0.0154796	5.55679	0.111032
ENSG00000139926	FRMD6	0.00177146	5.55446	0.0524848
ENSG00000133710	SPINK5	0.0339916	5.49861	0.180763
ENSG00000104213	PDGFRL	0.0144784	5.47095	0.111032
ENSG00000078098	FAP	0.00375438	5.46191	0.0699005
ENSG00000074181	NOTCH3	0.0472323	5.42854	0.201315
ENSG00000196136	SERPINA3	0.00459041	5.40433	0.0708865
ENSG00000177076	ACER2	0.0154796	5.39466	0.111032
ENSG00000157542	KCNJ6	0.00946068	5.35286	0.0893756
ENSG00000175175	PPM1E	0.0241812	5.28352	0.151699
ENSG00000105246	EBI3	0.0398523	5.23866	0.190484
ENSG00000171617	ENC1	0.0292706	5.23148	0.171564
ENSG00000136859	ANGPTL2	0.015484	5.20389	0.111032
ENSG00000008735	MAPK8IP2	0.0472323	5.10033	0.201315
ENSG00000165617	DACT1	0.00895183	5.08216	0.0892718
ENSG00000120899	PTK2B	0.00763674	5.04154	0.0851709
ENSG00000198835	GJC2	0.0069006	5.03752	0.0827042
ENSG00000129566	TEP1	0.00484708	5.03063	0.0729783
ENSG00000166816	LDHD	0.00526839	4.99985	0.0742196
ENSG00000106546	AHR	0.00715267	4.95756	0.0835445
ENSG00000143669	LYST	0.00667462	4.94238	0.0827042
ENSG00000124466	LYPD3	0.00933852	4.9288	0.0892718
ENSG00000168333	C8orf22	0.0115151	4.91816	0.0963192
ENSG00000198353	HOXC4	0.0312561	4.91222	0.174992
ENSG00000169894	MUC3A	0.0222418	4.90851	0.143394
ENSG00000120693	SMAD9	0.0106071	4.87628	0.0925813
ENSG00000132470	ITGB4	0.0286089	4.87159	0.17017
ENSG00000181773	GPR3	0.00893997	4.84495	0.0892718
ENSG00000118260	CREB1	0.00364522	4.83721	0.0699005
ENSG00000165887	ANKRD2	0.0105671	4.83	0.0925813
ENSG00000170382	LRRN2	0.00621497	4.7821	0.0827042
ENSG00000174928	C3orf33	0.00652149	4.71491	0.0827042
ENSG00000115419	GLS	0.0135618	4.64567	0.108901
ENSG00000117016	RIMS3	0.0159579	4.64398	0.111032
ENSG00000167642	SPINT2	0.0120166	4.63792	0.0984623
ENSG00000079156	OSBPL6	0.020656	4.62867	0.134852
ENSG00000136158	SPRY2	0.015484	4.55941	0.111032
ENSG00000103647	CORO2B	0.00897345	4.51784	0.0892718
ENSG00000132334	PTPRE	0.0241812	4.51783	0.151699
ENSG00000213865	C8orf44	0.0101337	4.48892	0.0923532
ENSG00000103089	FA2H	0.0376813	4.44396	0.187938
ENSG00000081479	LRP2	0.0461163	4.43553	0.201315
ENSG00000152377	SPOCK1	0.0159579	4.38507	0.111032
ENSG00000049246	PER3	0.0133722	4.28803	0.108463
ENSG00000170485	NPAS2	0.0182238	4.27008	0.119948
ENSG00000120738	EGR1	0.0361092	4.26428	0.182363
ENSG00000270276	HIST2H4B	0.0416015	4.26411	0.19093
ENSG00000053524	MCF2L2	0.0376813	4.25294	0.187938
ENSG00000212643	ZRSR1	0.0416015	4.2414	0.19093
ENSG00000183421	RIPK4	0.00840733	4.14771	0.0892718
ENSG00000142303	ADAMTS10	0.0163035	4.11554	0.111395
ENSG00000139155	SLCO1C1	0.0416099	4.02441	0.19093
ENSG00000013619	MAMLD1	0.0182238	3.95366	0.119948
ENSG00000196562	SULF2	0.0315988	3.9394	0.174992
ENSG00000150510	FAM124A	0.0236383	3.93881	0.150647
ENSG00000005961	ITGA2B	0.0387234	3.93278	0.188454
ENSG00000133111	RFXAP	0.0312561	3.89035	0.174992
ENSG00000162572	SCNN1D	0.0300347	3.88694	0.174767
ENSG00000053108	FSTL4	0.0261426	3.82187	0.161994
ENSG00000174370	C11orf45	0.0315739	3.82057	0.174992
ENSG00000120729	MYOT	0.030262	3.80896	0.174823
ENSG00000122420	PTGFR	0.0387234	3.77344	0.188454
ENSG00000123104	ITPR2	0.0273971	3.77061	0.165412
ENSG00000118620	ZNF430	0.0337353	3.75165	0.180596
ENSG00000167378	IRGQ	0.039138	3.70576	0.18914
ENSG00000138078	PREPL	0.0337353	3.62234	0.180596
ENSG00000109956	B3GAT1	0.035087	3.59537	0.181773
ENSG00000101384	JAG1	0.0393354	3.5616	0.18914
ENSG00000164778	EN2	0.0416099	3.54774	0.19093
ENSG00000107099	DOCK8	0.0432061	3.51119	0.195669
ENSG00000213694	S1PR3	0.0270286	3.51092	0.165412
ENSG00000148690	FRA10AC1	0.0412073	3.51021	0.19093
ENSG00000183801	OLFML1	0.035087	3.48032	0.181773
ENSG00000151090	THRB	0.0359325	3.47113	0.182363
ENSG00000047597	XK	0.0306328	3.44234	0.174992
ENSG00000125848	FLRT3	0.0483565	3.43412	0.202293
ENSG00000171155	C1GALT1C1	0.048369	3.41419	0.202293
ENSG00000151150	ANK3	0.0280532	3.40108	0.16811
ENSG00000188130	MAPK12	0.0320119	3.34836	0.17504
ENSG00000184985	SORCS2	0.0381834	3.30757	0.188454
ENSG00000121274	PAPD5	0.0444888	3.25672	0.199578
ENSG00000091622	PITPNM3	0.0476304	3.22441	0.201315
ENSG00000107960	STN1	0.0409472	3.18378	0.19093
ENSG00000117122	MFAP2	0.0447475	3.18162	0.199623
ENSG00000099998	GGT5	0.0423789	3.16694	0.193354
ENSG00000115935	WIPF1	0.0473749	2.98257	0.201315
ENSG00000163661	PTX3	0.0490821	-2.94969	0.20316
ENSG00000134684	YARS	0.0494498	-2.95277	0.203632
ENSG00000169504	CLIC4	0.0476338	-2.9807	0.201315
ENSG00000130529	TRPM4	0.0451384	-3.01514	0.200255
ENSG00000049323	LTBP1	0.0433737	-3.0979	0.195669
ENSG00000069011	PITX1	0.034985	-3.18546	0.181773
ENSG00000197479	PCDHB11	0.0360798	-3.21793	0.182363
ENSG00000185305	ARL15	0.0385051	-3.23293	0.188454
ENSG00000167747	C19orf48	0.0310822	-3.2338	0.174992
ENSG00000111087	GLI1	0.0320434	-3.25234	0.17504
ENSG00000183578	TNFAIP8L3	0.0357643	-3.25571	0.182363
ENSG00000164284	GRPEL2	0.0489034	-3.25789	0.20316
ENSG00000156475	PPP2R2B	0.0262257	-3.40961	0.161994
ENSG00000115904	SOS1	0.0461163	-3.49513	0.201315
ENSG00000153130	SCOC	0.0343841	-3.51297	0.181647
ENSG00000108669	CYTH1	0.0416099	-3.53481	0.19093
ENSG00000154529	CNTNAP3B	0.0273971	-3.57621	0.165412
ENSG00000108061	SHOC2	0.0465456	-3.58416	0.201315
ENSG00000184939	ZFP90	0.0160394	-3.69675	0.111032
ENSG00000167992	VWCE	0.0329273	-3.71429	0.178653
ENSG00000113407	TARS	0.0147433	-3.71995	0.111032
ENSG00000136826	KLF4	0.0163694	-3.82435	0.111395
ENSG00000154274	C4orf19	0.0174476	-3.8328	0.116753
ENSG00000144063	MALL	0.0159499	-3.93776	0.111032
ENSG00000056558	TRAF1	0.0155363	-3.93975	0.111032
ENSG00000164574	GALNT10	0.014772	-3.94658	0.111032
ENSG00000168209	DDIT4	0.00874118	-4.05474	0.0892718
ENSG00000184009	ACTG1	0.00816348	-4.07078	0.0892718
ENSG00000075624	ACTB	0.00743624	-4.15029	0.0851709
ENSG00000151632	AKR1C2	0.0091772	-4.17154	0.0892718
ENSG00000170537	TMC7	0.00990257	-4.21585	0.0923532
ENSG00000067221	STOML1	0.00846327	-4.30203	0.0892718
ENSG00000080573	COL5A3	0.00684405	-4.3795	0.0827042
ENSG00000101255	TRIB3	0.00572192	-4.39019	0.079219
ENSG00000188042	ARL4C	0.00667462	-4.53836	0.0827042
ENSG00000142623	PADI1	0.00676495	-4.55488	0.0827042
ENSG00000151470	C4orf33	0.00667462	-4.5911	0.0827042
ENSG00000186628	FSD2	0.0110268	-4.61913	0.0952103
ENSG00000135046	ANXA1	0.00447769	-4.67797	0.0708865
ENSG00000144476	ACKR3	0.0223215	-4.70384	0.143394
ENSG00000182199	SHMT2	0.00276082	-4.88644	0.0633412
ENSG00000092621	PHGDH	0.00339033	-4.92388	0.0680609
ENSG00000119655	NPC2	0.00405442	-5.11401	0.0699005
ENSG00000100219	XBP1	0.00154269	-5.28524	0.0511243
ENSG00000128422	KRT17	0.00131569	-5.36278	0.0511243
ENSG00000104231	ZFAND1	0.00305801	-5.4418	0.0663671
ENSG00000186326	RGS9BP	0.00155518	-5.63578	0.0511243
ENSG00000124216	SNAI1	0.00526206	-5.96768	0.0742196
ENSG00000137965	IFI44	0.000836706	-6.03242	0.04656
ENSG00000205413	SAMD9	0.00426541	-6.09049	0.0699005
ENSG00000126709	IFI6	0.000996244	-6.34924	0.04656
ENSG00000089127	OAS1	0.000293234	-6.48865	0.0436137
